# Supplementary material for: Evaluation of the vaginal and urinary microbiota of healthy cycling bitches
Source: BMC Vet Res. 2024 Jul 15;20:315. doi: 10.1186/s12917-024-04104-w (PMC11247753; doi:10.1186/s12917-024-04104-w)
Supplement: Supplementary file 1 — Supplementary Material 1 [file 12917_2024_4104_MOESM1_ESM.xlsx]

## Sheet: Feuil1
		Vaginal Swab study	Urine Study
	Total Raw Reads	5815456	5739171
	Mean Read length (bp)	503	506
	Total Cleaned reads	4711360	5198776
	Total Read post chimera removal	4361612	5140735
	Final mean Read Length (bp)	491	499
	subsampling per sample	10000	10000
	total Final phylotype to the species	1788	1573
