# Supplementary material for: Evaluation of the vaginal and urinary microbiota of healthy cycling bitches
Source: BMC Vet Res. 2024 Jul 15;20:315. doi: 10.1186/s12917-024-04104-w (PMC11247753; doi:10.1186/s12917-024-04104-w)
Supplement: Supplementary file 3 — Supplementary Material 3 [file 12917_2024_4104_MOESM3_ESM.xlsx]

## Sheet: Feuil1
Anestrus-Estrous		r	Proestrus-Estrous	r
Flavobacteriaceae genus		-0.73	Prevotella	-0.09
Corynebacteriales genus		-0.3	Rheinheimera	-0.65
Rheinheimera		-0.65	Variovorax	-0.15
Pelomonas		-0.6	Corynebacteriales genus	-0.3
Rhodococcus		-0.15	Porphyromonas	0.44
Pseudomonadaceae genus		-0.48
Conchiformibius		-0.02
Parvimonas		0.64
S5 A14a		0.4
Escherichia Shigella		-0.79
Abiotrophia		-0.17
Peptostreptococcaceae genus		0.28
Anaerovoracaceae genus		0.47
Prevotella		0.17
Solobacterium		0.6
Porphyromonas		0.44
Pseudomonas		-0.52
Fusobacterium		0.63
Alloprevotella		0.51
Peptococcus		0.27
Fusobacteriales genus		0.61
Porphyromonadaceae genus		0.62
Johnsonella		0.36
Bacteria genus		0.27
Firmicutes genus		0.23
Peptoanaerobacter		0.42
Acidovorax		-0.07
Bergeyella		0.04
Actinomyces		0.24
Erysipelotrichaceae genus		0.27
Streptobacillus		0.19
Pseudarcicella		-0.27
Proestrus-Anestrus	r		Diestrus-Proestrus	r	Diestrus-Estrus
Flavobacteriaceae genus	-0.73		Pseudomonadaceae genus	-0.48	Flavobacteriaceae genus		-0.73
Pelomonas	-0.6		Enterobacterales genus	-0.73	Rheinheimera		-0.65
Prevotella	-0.09		Conchiformibius	-0.02	Pelomonas		-0.6
Rhodococcus	-0.15		Abiotrophia	-17	Corynebacteriales genus		-0.3
Variovorax	-0.15		Pseudomonas	-0.52	Escherichia Shigella		-0.79
Pseudomonadaceae genus	-0.48		S5 A14a	0.4	Rhodococcus		-0.15
Corynebacteriales genus	-0.3		Corynebacterium	-0.54	Conchiformibius		-0.02
Conchiformibius	-0.02		Corynebacteriales genus	-0.3	Pseudomonadaceae genus		-0.48
Abiotrophia	-0.17		Rheinheimera	-0.65	S5 A14a		0.4
S5 A14a	0.4		Comamonadaceae genus	-0.5	Porphyromonas		0.44
Parvimonas	0.64		Flavobacterium	-0.77	Abiotrophia		-0.17
Pseudomonas	-0.52		Pseudarcicella	-0.27	Enterobacterales genus		-0.73
Escherichia Shigella	-0.79		Porphyromonadaceae genus	0.62	Pseudomonas		-0.52
Porphyromonadaceae genus	0.62		Acidovorax	-0.07	Corynebacterium		-0.54
Anaerovoracaceae genus	0.47		Corynebacteriaceae genus	-0.48	Fusobacterium		0.63
Pseudarcicella	-0.27		Stenotrophomonas	-0.45	Flavobacterium		-0.77
Streptobacillus	0.19		Chloroplast genus	-0.42	Bacteroides		0.27
Acidovorax	-0.07		Acinetobacter	-0.69	Comamonadaceae genus		-0.5
Peptostreptococcaceae genus	0.28		Fusobacterium	0.63	Peptostreptococcus		0.52
Solobacterium	0.6		Undibacterium	-0.06	Acidovorax		-0.07
Corynebacteriaceae genus	-0.48		Comamonas	-0.42	Prevotella		0.17
Enterobacterales genus	-0.73		Aquabacterium	-0.45	Johnsonella		0.36
Comamonadaceae genus	-0.5		Gammaproteobacteria genus	-0.37	Pseudarcicella		-0.27
Bergeyella	0.04		Curvibacter	-0.29	Parvimonas		0.64
Microbacterium	-0.11		Microbacterium	-0.11	Corynebacteriaceae genus		-0.48
Actinomyces	0.24		Bergeyella	0.04	Stenotrophomonas		-0.45
Peptococcus	0.27		Parcubacteria genus	-0.64	Streptococcus		-0.19
Alloprevotella	0.51				Peptostreptococcaceae genus		0.28
					Chloroplast genus		-0.42
					Acinetobacter		-0.69
					Porphyromonadaceae genus		0.62
					Bergeyella		0.04
					Actinomyces		0.24
